# Supplementary material for: Comparative Transcriptome Analysis of Babesia bigemina Attenuated Vaccine and Virulent Strains of Mexican Origin
Source: Vaccines (Basel). 2024 Mar 15;12(3):309. doi: 10.3390/vaccines12030309 (PMC10975891; doi:10.3390/vaccines12030309)
Supplement: Supplementary file 1 [file vaccines-12-00309-s001.zip]

Archive with 5 entries (5 files):
- Supplementary-RMSE-Figure S7.pdf
- Supplementary1_5RMSE.pdf
- Supplementary6_RMSE.pdf
- Supplementary_TableS1.xlsx
- Supplementary_TableS2.xlsx
