# Supplementary material for: Comparative Transcriptome Analysis of Babesia bigemina Attenuated Vaccine and Virulent Strains of Mexican Origin
Source: Vaccines (Basel). 2024 Mar 15;12(3):309. doi: 10.3390/vaccines12030309 (PMC10975891; doi:10.3390/vaccines12030309)
Supplement: Supplementary file 1 [file vaccines-12-00309-s001.zip › Supplementary_TableS1.xlsx]

## Sheet: Hoja1
Supplementary Table 1. Differentially expressed genes identified between the virulent strain and the attenuated strain of Babesia bigemina in Mexico.
Gene ID (NCBI)	Gene	logFC	logCPM	FDR
XM_012910407.1	BBBOND_0100040 hypothetical protein [ Babesia bigemina ]	-8.2226	7.4969	0.00105597
XM_012910427.1	BBBOND_0100240 ribosomal protein S2, putative [ Babesia bigemina ]	-2.16687	11.056	0.00127917
XM_012910430.1	BBBOND_0100270 DHHC zinc finger domain containing protein, putative [ Babesia bigemina ]	-7.37422	6.82063	0.00323639
XM_012910440.1	BBBOND_0100370 hypothetical protein [ Babesia bigemina ]	-7.79085	7.14951	0.00107308
XM_012910455.1	BBBOND_0100520 hypothetical protein [ Babesia bigemina ]	-8.47028	7.6997	0.00185229
XM_012910484.1	BBBOND_0100810 hypothetical protein [ Babesia bigemina ]	-4.22709	7.64617	0.00361863
XM_012910487.1	BBBOND_0100840 translation initiation factor E4, putative [ Babesia bigemina ]	-2.23736	9.56987	0.00645247
XM_012910509.1	BBBOND_0101060 peptidyl-prolyl cis-trans isomerase, cyclophilin-type f domain containing protein, putative [ Babesia bigemina ]	-4.56761	8.75225	0.000110005
XM_012910510.1	BBBOND_0101070 nuclear transport factor domain containing protein, putative [ Babesia bigemina ]	-2.26053	10.2836	0.0149841
XM_012910535.1	BBBOND_0101320 HVA22-like protein putative [ Babesia bigemina ]	-3.33012	7.7287	0.00265559
XM_012910536.1	BBBOND_0101330 ribosomal protein S8 family protein, putative [ Babesia bigemina ]	-2.61308	11.9761	0.000217684
XM_012910543.1	BBBOND_0101400 ribosomal L29e protein family protein, putative [ Babesia bigemina ]	-1.95934	14.9435	0.00262675
XM_012910544.1	BBBOND_0101400 ribosomal L29e protein family protein, putative [ Babesia bigemina ]	-9.36645	8.45598	6.22604e-07
XM_012910553.1	BBBOND_0101500 ribosomal L27e protein family protein, putative [ Babesia bigemina ]	-2.54775	10.1643	0.0251061
XM_012910563.1	BBBOND_0101600 ribosomal L18p/L5e family protein, putative [ Babesia bigemina ]	-4.16654	11.4476	5.13612e-08
XM_012910564.1	BBBOND_0101610 ribosomal protein L7Ae family protein, putative [ Babesia bigemina ]	-2.27615	8.74705	0.0455396
XM_012910570.1	BBBOND_0101670 ribosomal protein L21, putative [ Babesia bigemina ]	-2.47862	11.4433	0.000814266
XM_012910571.1	BBBOND_0101680 NAC domain containing protein, putative [ Babesia bigemina ]	-2.63027	10.2248	6.00973e-05
XM_012910577.1	BBBOND_0101740 hypothetical protein [ Babesia bigemina ]	-8.61136	7.81726	6.44038e-05
XM_012910582.1	BBBOND_0101790 hypothetical protein [ Babesia bigemina ]	-8.48434	7.71192	0.000295756
XM_012910600.1	BBBOND_0101970 hypothetical protein [ Babesia bigemina ]	-8.56678	7.77988	0.000816612
XM_012910604.1	BBBOND_0102010 hypothetical protein [ Babesia bigemina ]	-9.72339	8.76609	1.12848e-07
XM_012910612.1	BBBOND_0102090 eukaryotic translation initiation factor 4A, putative [ Babesia bigemina ]	-2.44269	9.3606	0.00130052
XM_012910613.1	BBBOND_0102100 tRNA binding domain containing protein, putative [ Babesia bigemina ]	-2.77917	8.62177	0.00880536
XM_012910619.1	BBBOND_0102160 hypothetical protein [ Babesia bigemina ]	-3.33528	8.22712	0.0247731
XM_012910636.1	BBBOND_0102330 ubiquitin family protein, putative [ Babesia bigemina ]	-9.0931	8.22219	3.69016e-06
XM_012910642.1	BBBOND_0102390 dnaK protein, putative [ Babesia bigemina ]	-3.37699	10.2323	1.95736e-05
XM_012910649.1	BBBOND_0102460 ubiquitin-conjugating enzyme E2, putative [ Babesia bigemina ]	-4.62988	9.31993	0.000121978
XM_012910650.1	BBBOND_0102470 hypothetical protein [ Babesia bigemina ]	-10.0485	9.05291	1.22638e-07
XM_012910703.1	BBBOND_0102940 hypothetical protein [ Babesia bigemina ]	-3.41777	7.79326	0.00167853
XM_012910708.1	BBBOND_0102980 hypothetical protein [ Babesia bigemina ]	-8.32921	7.58476	0.000137976
XM_012910711.1	BBBOND_0103010 hypothetical protein [ Babesia bigemina ]	-10.3974	9.36535	2.02385e-08
XM_012910723.1	BBBOND_0103130 60S ribosomal protein L27, putative [ Babesia bigemina ]	-8.949	8.10046	1.95736e-05
XM_012910738.1	BBBOND_0103260 acyltransferase family protein, putative [ Babesia bigemina ]	-4.01652	8.2881	0.000115258
XM_012910739.1	BBBOND_0103265 hypothetical protein [ Babesia bigemina ]	-4.41611	10.5647	2.28238e-05
XM_012910757.1	BBBOND_0103400 hypothetical protein [ Babesia bigemina ]	-1.8175	8.53518	0.0227772
XM_012910758.1	BBBOND_0103410 hypothetical protein [ Babesia bigemina ]	-9.54984	8.61434	7.22319e-06
XM_012910788.1	BBBOND_0103700 41-2 protein antigen precursor, putative [ Babesia bigemina ]	-2.08259	8.43865	0.0247731
XM_012910790.1	BBBOND_0103720 hypothetical protein [ Babesia bigemina ]	-2.66429	9.44149	0.0038887
XM_012910791.1	BBBOND_0103730 14-3-3 protein, putative [ Babesia bigemina ]	-2.50208	10.4484	0.00515154
XM_012910826.1	BBBOND_0104020 ribosomal protein RPL4A, putative [ Babesia bigemina ]	-3.65564	12.1542	1.03766e-05
XM_012910827.1	BBBOND_0104030 hypothetical protein [ Babesia bigemina ]	-8.99842	8.14199	9.60096e-07
XM_012910843.1	BBBOND_0104200 hypothetical protein [ Babesia bigemina ]	-4.00866	11.0655	2.85208e-08
XM_012910845.1	BBBOND_0104220 hypothetical protein [ Babesia bigemina ]	-2.7875	8.14079	0.0428281
XM_012910872.1	BBBOND_0104490 hypothetical protein [ Babesia bigemina ]	-10.3892	9.35797	1.18446e-07
XM_012910883.1	BBBOND_0104600 hypothetical protein [ Babesia bigemina ]	-7.53953	6.95018	0.0017853
XM_012910893.1	BBBOND_0104700 hypothetical protein [ Babesia bigemina ]	-3.5098	11.4108	0.000228573
XM_012910905.1	BBBOND_0104820 hypothetical protein [ Babesia bigemina ]	-3.56083	12.0031	2.02385e-08
XM_012910906.1	BBBOND_0104830 gliding-associated protein 45, putative [ Babesia bigemina ]	-3.14736	9.86909	0.007854
XM_012910907.1	BBBOND_0104840 hypothetical protein [ Babesia bigemina ]	-2.18473	9.80708	0.0032041
XM_012910908.1	BBBOND_0104850 hypothetical protein [ Babesia bigemina ]	-3.2704	9.57186	4.28143e-05
XM_012910910.1	BBBOND_0104870 cAMP-dependent protein kinase regulatory subunit , putative [ Babesia bigemina ]	-3.10324	8.02076	0.00216157
XM_012910924.1	BBBOND_0105010 hypothetical protein [ Babesia bigemina ]	-8.11727	7.41116	0.00204799
XM_012910939.1	BBBOND_0105160 hypothetical protein [ Babesia bigemina ]	-2.87617	8.19545	0.00258026
XM_012910941.1	BBBOND_0105180 hypothetical protein [ Babesia bigemina ]	-3.84998	10.0918	0.0017398
XM_012910943.1	BBBOND_0105200 40S ribosomal protein S15, putative [ Babesia bigemina ]	-4.47483	10.4551	2.75458e-05
XM_012910946.1	BBBOND_0105230 hypothetical protein [ Babesia bigemina ]	-8.63009	7.83329	8.82063e-06
XM_012910954.1	BBBOND_0105310 hypothetical protein [ Babesia bigemina ]	-1.35483	10.948	0.0496528
XM_012910955.1	BBBOND_0105320 thioredoxin peroxidase-like protein, putative [ Babesia bigemina ]	-3.19876	10.9458	1.49678e-06
XM_012910957.1	BBBOND_0105340 adenylosuccinate synthetase, putative [ Babesia bigemina ]	-1.94121	8.74309	0.0234122
XM_012910962.1	BBBOND_0105390 hypothetical protein [ Babesia bigemina ]	-2.36396	8.65935	0.00697658
XM_012910964.1	BBBOND_0105410 hypothetical protein [ Babesia bigemina ]	-3.2029	9.88308	0.000102638
XM_012910968.1	BBBOND_0105450 phosphoglycerate kinase, putative [ Babesia bigemina ]	-2.28061	9.01281	0.00204799
XM_012910970.1	BBBOND_0105470 ribosomal protein L35, putative [ Babesia bigemina ]	-3.73467	11.2943	6.70117e-07
XM_012910971.1	BBBOND_0105480 nucleoside monophosphate kinase, putative [ Babesia bigemina ]	-2.46497	9.02859	0.00192561
XM_012910976.1	BBBOND_0105530 12D3 antigen, putative [ Babesia bigemina ]	-2.99076	8.57789	0.00197513
XM_012910986.1	BBBOND_0105630 small nuclear ribonucleoprotein Sm subunit, putative [ Babesia bigemina ]	-2.31601	9.5285	0.00192762
XM_012910989.1	BBBOND_0105660 regulator of ribosome biosynthesis, putative [ Babesia bigemina	-4.57809	9.91801	4.77772e-06
XM_012910991.1	BBBOND_0105680 polyadenylate binding protein, putative [ Babesia bigemina ]	-3.12802	9.12536	0.000460394
XM_012910992.1	BBBOND_0105690 hypothetical protein [ Babesia bigemina ]	-2.67988	8.74287	0.00548634
XM_012910993.1	BBBOND_0105700 protein kinase domain containing protein, putative [ Babesia bigemina ]	-3.37794	8.25103	0.00278755
XM_012910994.1	BBBOND_0105710 hypothetical protein [ Babesia bigemina ]	-2.11092	8.88637	0.00880536
XM_012911016.1	BBBOND_0105930 RNAse P protein subunit domain containing protein, putative [ Babesia bigemina ]	-7.49792	6.91741	0.000519382
XM_012911033.1	BBBOND_0106100 hypothetical protein [ Babesia bigemina ]	-9.17459	8.2917	2.75458e-05
XM_012911047.1	BBBOND_0106240 hypothetical protein [ Babesia bigemina ]	-3.01217	11.0341	5.31473e-05
XM_012911051.1	BBBOND_0106280 hypothetical protein [ Babesia bigemina ]	-8.38266	7.6288	2.04625e-05
XM_012911054.1	BBBOND_0106310 hypothetical protein [ Babesia bigemina ]	-2.7041	9.09676	0.00238618
XM_012911057.1	BBBOND_0106340 hypothetical protein [ Babesia bigemina ]	-2.49639	7.89468	0.0123206
XM_012911061.1	BBBOND_0106380 translation initiation factor 5A, putative [ Babesia bigemina ]	-3.1784	11.3558	0.000316225
XM_012911078.1	BBBOND_0106550 hypothetical protein [ Babesia bigemina ]	-3.33758	7.71715	0.00572035
XM_012911084.1	BBBOND_0106610 hypothetical protein [ Babesia bigemina ]	-5.92469	9.07959	1.20075e-05
XM_012911087.1	BBBOND_0106640 hypothetical protein [ Babesia bigemina ]	-1.88395	9.4941	0.0148718
XM_012911094.1	BBBOND_0106710 hypothetical protein [ Babesia bigemina ]	-8.20313	7.48195	5.36908e-05
XM_012911115.1	BBBOND_0106920 hypothetical protein [ Babesia bigemina ]	-8.24638	7.51722	0.000117146
XM_012911129.1	BBBOND_0107060 hypothetical protein [ Babesia bigemina ]	-9.58991	8.6494	7.62412e-07
XM_012911137.1	BBBOND_0107140 ADP-ribosylation factor GTPase-activating factor, putative [ Babesia bigemina ]	-2.35194	8.06604	0.00997775
XM_012911150.1	BBBOND_0107270 hypothetical protein [ Babesia bigemina ]	-8.29401	7.55621	1.484e-05
XM_012911170.1	BBBOND_0107368 hypothetical protein [ Babesia bigemina ]	-3.31348	8.55741	0.000183319
XM_012911179.1	BBBOND_0107450 hypothetical protein [ Babesia bigemina ]	-7.50691	6.92337	0.00916162
XM_012911201.1	BBBOND_0107670 3'5'-cyclic nucleotide phosphodiesterase, putative [ Babesia bigemina ]	-2.98208	9.15172	0.0004675
XM_012911214.1	BBBOND_0107800 ribosomal protein S25 , putative [ Babesia bigemina ]	-2.74494	13.1387	0.000427456
XM_012911215.1	BBBOND_0107810 hypothetical protein [ Babesia bigemina ]	-10.5621	9.51463	1.25688e-09
XM_012911222.1	BBBOND_0107880 hypothetical protein [ Babesia bigemina ]	-8.19999	7.47796	0.0028583
XM_012911225.1	BBBOND_0107910 hypothetical protein [ Babesia bigemina ]	-3.72421	9.96346	7.30868e-06
XM_012911226.1	BBBOND_0107920 hypothetical protein [ Babesia bigemina ]	-2.5599	10.0127	0.0384686
XM_012911229.1	BBBOND_0107950 platelet-derived growth factor-associated protein, putative [ Babesia bigemina ]	-4.56761	8.75225	0.000110005
XM_012911253.1	BBBOND_0108190 hypothetical protein [ Babesia bigemina ]	-2.98844	9.59673	0.000112042
XM_012911255.1	BBBOND_0108210 hypothetical protein [ Babesia bigemina ]	-3.29961	9.25308	6.86426e-05
XM_012911256.1	BBBOND_0108220 ribosomal protein L14, putative [ Babesia bigemina ]	-2.53431	11.7133	0.000427456
XM_012911258.1	BBBOND_0108240 SNARE protein, putative [ Babesia bigemina ]	-2.82091	8.43116	0.00100631
XM_012911266.1	BBBOND_0108320 ELONGATION FACTOR 1-ALPHA (EF-1-ALPHA) protein, putative [ Babesia bigemina ]	-3.16382	10.2477	7.49674e-06
XM_012911267.1	BBBOND_0108330 TRANSLATION elongation factor, putative [ Babesia bigemina ]	-4.3346	10.1517	2.45548e-07
XM_012911269.1	BBBOND_0108350 cell division control protein 2 , putative [ Babesia bigemina ]	-3.04329	9.05245	0.00103202
XM_012911273.1	BBBOND_0108390 hypothetical protein [ Babesia bigemina ]	-7.11935	6.62349	0.00203148
XM_012911282.1	BBBOND_0108480 hypothetical protein [ Babesia bigemina ]	-8.95571	8.10596	4.70784e-07
XM_012911290.1	BBBOND_0108560 ankyrin repeat containing protein, putative [ Babesia bigemina ]	-4.87809	8.18004	6.30038e-05
XM_012911300.1	BBBOND_0108660 GTP-binding nuclear protein Ran, putative [ Babesia bigemina ]	-2.72812	10.3708	0.00023892
XM_012911305.1	BBBOND_0108710 conserved hypothetical multi-pas transmembrane protein, putative [ Babesia bigemina ]	-3.28231	8.51313	0.00543774
XM_012911320.1	BBBOND_0108860 hypothetical protein [ Babesia bigemina ]	-8.48982	7.71706	9.94297e-06
XM_012911336.1	BBBOND_0109020 hypothetical protein [ Babesia bigemina ]	-3.2968	9.04534	0.00143345
XM_012911340.1	BBBOND_0109060 hypothetical protein [ Babesia bigemina ]	-7.69284	7.07148	0.000467623
XM_012911345.1	BBBOND_0109110 hypothetical protein [ Babesia bigemina ]	-11.6754	10.549	3.10511e-13
XM_012911367.1	BBBOND_0109110 hypothetical protein [ Babesia bigemina ]	-2.58533	9.3743	0.00278755
XM_012911368.1	BBBOND_0109340 lactate dehydrogenase, putative [ Babesia bigemina ]	-2.05049	10.2254	0.00621386
XM_012911390.1	BBBOND_0109560 hypothetical protein [ Babesia bigemina ]	-7.73826	7.10747	0.0017853
XM_012911393.1	BBBOND_0109590 hypothetical protein [ Babesia bigemina ]	-7.87349	7.21528	0.0013203
XM_012911398.1	BBBOND_0109640 MAJOR FACILITATOR SUPERFAMILY MEMBER protein, putative [ Babesia bigemina ]	-3.99099	7.45661	0.000739982
XM_012911406.1	BBBOND_0109720 superoxide dismutase, putative [ Babesia bigemina ]	-2.98282	10.0965	2.51523e-05
XM_012911421.1	BBBOND_0109870 tyrosine phosphatase, putative [ Babesia bigemina ]	-2.70776	10.0343	0.00684796
XM_012911422.1	BBBOND_0109880 hypothetical protein [ Babesia bigemina ]	-3.72696	9.20493	0.000686123
XM_012911433.1	BBBOND_0109990 ubiquitin domain containing protein family, putative [ Babesia bigemina ]	-2.17502	9.15777	0.00380279
XM_012911442.1	BBBOND_0110080 hypothetical protein [ Babesia bigemina ]	-2.53732	9.55373	0.00204799
XM_012911460.1	BBBOND_0110260 hypothetical protein [ Babesia bigemina ]	-7.37662	6.82193	0.00984668
XM_012911488.1	BBBOND_0110540 hypothetical protein [ Babesia bigemina ]	-7.6192	7.01304	0.00136813
XM_012911509.1	BBBOND_0110740 hypothetical protein [ Babesia bigemina ]	-8.52406	7.74533	2.21011e-06
XM_012911510.1	BBBOND_0110750 hypothetical protein [ Babesia bigemina ]	-8.3051	7.56528	0.000178977
XM_012911513.1	BBBOND_0110780 hypothetical protein [ Babesia bigemina ]	-10.5606	9.51316	5.00767e-09
XM_012911517.1	BBBOND_0110820 hypothetical protein [ Babesia bigemina ]	-8.87551	8.03847	1.72642e-05
XM_012911523.1	BBBOND_0110880 HAD superfamily hydrolase, putative [ Babesia bigemina ]	-2.34557	13.4005	0.0268608
XM_012911528.1	BBBOND_0110940 hypothetical protein [ Babesia bigemina ]	-9.47856	8.55289	8.24305e-08
XM_012911574.1	BBBOND_0111400 hypothetical protein [ Babesia bigemina ]	-9.15802	8.27756	1.99864e-07
XM_012911592.1	BBBOND_0200170 hypothetical protein [ Babesia bigemina ]	-9.2285	8.33772	1.17891e-06
XM_012911597.1	BBBOND_0200220 hypothetical protein [ Babesia bigemina ]	-2.32827	8.46938	0.00540446
XM_012911607.1	BBBOND_0200320 hypothetical protein [ Babesia bigemina ]	-2.13729	9.53986	0.0174057
XM_012911608.1	BBBOND_0200330 mannosyltransferase (PIG-M) containing domain, putative [ Babesia bigemina ]	-2.35841	8.29641	0.00502419
XM_012911647.1	BBBOND_0200720 hypothetical protein [ Babesia bigemina ]	-3.69466	8.01425	0.0013374
XM_012911652.1	BBBOND_0200770 ribosomal protein L6e, putative [ Babesia bigemina ]	-2.81301	11.0239	5.53604e-05
XM_012911653.1	BBBOND_0200780 GST/eEF1-gamma domain containg protein,putative [ Babesia bigemina ]	-2.04174	9.40757	0.0111566
XM_012911660.1	BBBOND_0200850 hypothetical protein [ Babesia bigemina ]	-2.15722	8.66525	0.0213748
XM_012911663.1	BBBOND_0200880 30S ribosomal protein S6 [ Babesia bigemina ]	-7.24341	6.71877	0.00233918
XM_012911673.1	BBBOND_0200980 RNA polymerase small subunit protein, putative [ Babesia bigemina ]	-3.3789	9.52146	0.0349435
XM_012911702.1	BBBOND_0201270 DNA-directed RNA polymerase subunit I, putative [ Babesia bigemina ]	-3.92387	8.71331	0.00384158
XM_012911703.1	BBBOND_0201280 vesicle-associated membrane protein, putative [ Babesia bigemina ]	-2.17743	9.85864	0.00361863
XM_012911710.1	BBBOND_0201350 hypothetical protein [ Babesia bigemina ]	-7.90017	7.23646	0.000789313
XM_012911722.1	BBBOND_0201470 hypothetical protein [ Babesia bigemina ]	-9.25399	8.35952	7.87456e-07
XM_012911728.1	BBBOND_0201530 hypothetical protein [ Babesia bigemina ]	-3.75148	8.55907	0.000960652
XM_012911730.1	BBBOND_0201550 hypothetical protein [ Babesia bigemina ]	-7.84627	7.19414	0.00149808
XM_012911735.1	BBBOND_0201600 hypothetical protein [ Babesia bigemina ]	-7.61544	7.01015	0.000927821
XM_012911743.1	BBBOND_0201680 hypothetical protein [ Babesia bigemina ]	-7.5581	6.96497	0.000431185
XM_012911747.1	BBBOND_0201720 histone 2B protein, putative [ Babesia bigemina ]	-6.12712	11.6432	7.4099e-05
XM_012911757.1	BBBOND_0201820 60S ribosomal L22e protein, putative [ Babesia bigemina ]	-2.54768	11.648	0.00017862
XM_012911760.1	BBBOND_0201850 Histone H3, putative [ Babesia bigemina ]	-6.76952	13.2253	9.60325e-13
XM_012911761.1	BBBOND_0201860 Histone H2A protein, putative [ Babesia bigemina ]	-6.74601	12.2155	6.78922e-08
XM_012911827.1	BBBOND_0202520 glyceraldehyde-3-phosphate dehydrogenase protein, putative [ Babesia bigemina ]	-2.64319	11.491	0.00187845
XM_012911828.1	BBBOND_0202530 cytochrome C1 precursor protein, putative [ Babesia bigemina ]	-1.888	8.71359	0.0161559
XM_012911834.1	BBBOND_0202590 ribosomal protein L13, putative [ Babesia bigemina ]	-4.02631	9.70449	0.000264952
XM_012911837.1	BBBOND_0202620 membrane protein, putativve, putative [ Babesia bigemina ]	-4.58718	8.7497	3.51794e-05
XM_012911840.1	BBBOND_0202650 proteolipid subunit c, putative [ Babesia bigemina ]	-4.19144	9.80725	0.000166265
XM_012911844.1	BBBOND_0202690 splicing factor, arginine/serine-rich 3, putative [ Babesia bigemina ]	-2.32189	9.14452	0.04836
XM_012911853.1	BBBOND_0202780 DIADENOSINE 5,5-P1,P4-TETRAPHOSPHATE PYROPHOSPHOHYDROLASE MUTT,putative [ Babesia bigemina ]	-3.08097	8.37599	0.0177565
XM_012911856.1	BBBOND_0202810 SNRP core protein,putative [ Babesia bigemina ]	-2.27504	9.42108	0.00496691
XM_012911861.1	BBBOND_0202860 hypothetical protein [ Babesia bigemina ]	-7.16753	6.65998	0.00880536
XM_012911873.1	BBBOND_0202980 hypothetical protein [ Babesia bigemina ]	-2.12791	8.11804	0.0130682
XM_012911877.1	BBBOND_0203020 hypothetical protein [ Babesia bigemina ]	-2.19122	9.1605	0.0028583
XM_012911880.1	BBBOND_0203050 receptor for activated C kinase, RACK protein, putative [ Babesia bigemina ]	-2.92802	10.7632	2.44067e-05
XM_012911886.1	BBBOND_0203110 60S ribosomal protein L12 protein, putative [ Babesia bigemina ]	-2.34784	10.8289	0.0248144
XM_012911890.1	BBBOND_0203150 hypothetical protein [ Babesia bigemina ]	-2.04532	8.25152	0.0167584
XM_012911891.1	BBBOND_0203160 hypothetical protein [ Babesia bigemina ]	-7.67489	7.05591	0.00799284
XM_012911895.1	BBBOND_0203200 40S ribosomal subunit protein S14, putative [ Babesia bigemina ]	-3.05279	11.6881	4.09167e-05
XM_012911910.1	BBBOND_0203350 hypothetical protein [ Babesia bigemina ]	-7.25157	6.72554	0.00172162
XM_012911911.1	BBBOND_0203360 hypothetical protein [ Babesia bigemina ]	-2.59942	9.1407	0.000592594
XM_012911912.1	BBBOND_0203370 hypothetical protein [ Babesia bigemina ]	-7.76289	7.12725	0.000149663
XM_012911914.1	BBBOND_0203390 40S ribosomal protein S24 protein, putative [ Babesia bigemina ]	-2.80652	12.9209	2.04625e-05
XM_012911936.1	BBBOND_0203610 bystin family protein, putative [ Babesia bigemina ]	-2.32519	9.27277	0.00345795
XM_012911968.1	BBBOND_0203940 hypothetical protein [ Babesia bigemina ]	-9.19535	8.30896	7.30206e-05
XM_012911974.1	BBBOND_0204000 hypothetical protein [ Babesia bigemina ]	-2.49387	8.59389	0.00230094
XM_012911975.1	BBBOND_0204010 hypothetical protein [ Babesia bigemina ]	-3.48722	10.0224	0.000423576
XM_012912010.1	BBBOND_0204360 small heat shock protein, putative [ Babesia bigemina ]	-2.83515	11.1072	5.38008e-05
XM_012912016.1	BBBOND_0204420 hypothetical protein [ Babesia bigemina ]	-10.9997	9.91625	9.09542e-10
XM_012912018.1	BBBOND_0204440 hypothetical protein [ Babesia bigemina ]	-3.71711	10.574	0.0306173
XM_012912025.1	BBBOND_0204510 N-acetyltransferase, putative [ Babesia bigemina ]	-3.51731	10.358	2.80307e-05
XM_012912027.1	BBBOND_0204530 p29 protein, putative [ Babesia bigemina ]	-2.57679	9.55665	0.00180877
XM_012912033.1	BBBOND_0204590 ran binding-like protein 1, putative [ Babesia bigemina ]	-3.58797	8.80719	0.0119256
XM_012912053.1	BBBOND_0204790 hypothetical protein [ Babesia bigemina ]	-9.32768	8.42272	7.49674e-06
XM_012912057.1	BBBOND_0204830 p68-like protein, putative [ Babesia bigemina ]	-3.9882	8.75604	0.000137976
XM_012912069.1	BBBOND_0204950 hypothetical protein [ Babesia bigemina ]	-2.08263	8.73071	0.024074
XM_012912074.1	BBBOND_0205000 hypothetical protein [ Babesia bigemina ]	-1.56014	9.11552	0.0397285
XM_012912099.1	BBBOND_0205250 hypothetical protein [ Babesia bigemina ]	-2.75496	9.51315	8.64065e-05
XM_012912100.1	BBBOND_0205260 ribosomal L39 protein, putative [ Babesia bigemina ]	-2.69788	15.5635	0.0396706
XM_012912102.1	BBBOND_0205280 hypothetical protein [ Babesia bigemina ]	-2.57944	8.2338	0.00272498
XM_012912106.1	BBBOND_0205280 hypothetical protein [ Babesia bigemina ]	-2.35804	10.7841	0.000812277
XM_012912110.1	BBBOND_0205360 hypothetical protein [ Babesia bigemina ]	-1.98835	8.36872	0.0193974
XM_012912135.1	BBBOND_0205610 ribosomal protein L3, putative [ Babesia bigemina ]	-3.83772	10.9267	1.2576e-07
XM_012912136.1	BBBOND_0205620 hypothetical protein [ Babesia bigemina ]	-2.76608	9.11127	0.0270931
XM_012912140.1	BBBOND_0205660 hypothetical protein [ Babesia bigemina ]	-1.88983	9.36692	0.0300803
XM_012912152.1	BBBOND_0205780 hypothetical protein [ Babesia bigemina ]	-2.62555	8.87965	0.00190952
XM_012912159.1	BBBOND_0205850 hypothetical protein [ Babesia bigemina ]	-8.04085	7.35031	0.000149033
XM_012912162.1	BBBOND_0205880 hypothetical protein [ Babesia bigemina ]	-2.00749	10.1896	0.00395305
XM_012912166.1	BBBOND_0205920 elongation factor 2, EF-2, putative [ Babesia bigemina ]	-3.15184	9.30626	4.84712e-05
XM_012912167.1	BBBOND_0205930 hypothetical protein [ Babesia bigemina ]	-3.30351	8.81737	0.00322427
XM_012912172.1	BBBOND_0205980 hypothetical protein [ Babesia bigemina ]	-5.15323	11.6509	6.30487e-12
XM_012912173.1	BBBOND_0205990 hypothetical protein [ Babesia bigemina ]	-3.43832	10.1327	0.035408
XM_012912174.1	BBBOND_0206000 hypothetical protein [ Babesia bigemina ]	-1.86951	9.1782	0.0329348
XM_012912181.1	BBBOND_0206070 hypothetical protein [ Babesia bigemina ]	-3.18162	9.76335	0.00138838
XM_012912184.1	BBBOND_0206100 hypothetical protein [ Babesia bigemina ]	-7.60834	7.00458	0.000789313
XM_012912186.1	BBBOND_0206120 hypothetical protein [ Babesia bigemina ]	-2.44976	9.73452	0.00192561
XM_012912192.1	BBBOND_0206180 hypothetical protein [ Babesia bigemina ]	-10.6027	9.5517	1.36392e-09
XM_012912195.1	BBBOND_0206210 hypothetical protein [ Babesia bigemina ]	-3.56509	10.2102	2.1243e-06
XM_012912200.1	BBBOND_0206260 hypothetical protein [ Babesia bigemina ]	-5.01409	9.14016	4.24415e-06
XM_012912248.1	BBBOND_0206740 hypothetical protein [ Babesia bigemina ]	-7.04229	6.56438	0.00424192
XM_012912253.1	BBBOND_0206790 thiodoxin reductase, putative [ Babesia bigemina ]	-1.98996	8.65724	0.0221417
XM_012912270.1	BBBOND_0206960 CRAL/TRIO domain conataining protein,putative [ Babesia bigemina ]	-3.94299	10.2999	4.70784e-07
XM_012912280.1	BBBOND_0207060 hypothetical protein [ Babesia bigemina ]	-11.4934	10.377	3.59144e-09
XM_012912291.1	BBBOND_0207170 hypothetical protein [ Babesia bigemina ]	-3.68228	9.92114	5.96687e-06
XM_012912292.1	BBBOND_0207180 HISTONE fold protein,putative [ Babesia bigemina ]	-4.1979	11.0826	1.36972e-08
XM_012912294.1	BBBOND_0207200 hypothetical protein [ Babesia bigemina ]	-2.08128	9.61954	0.0385307
XM_012912297.1	BBBOND_0207230 HISTONE fold protein,putative [ Babesia bigemina ]	-2.98262	10.5243	5.77474e-05
XM_012912298.1	BBBOND_0207240 hypothetical protein [ Babesia bigemina ]	-7.13451	6.63501	0.00307931
XM_012912320.1	BBBOND_0207430 hypothetical protein [ Babesia bigemina ]	-8.28559	7.54916	0.000117146
XM_012912321.1	BBBOND_0207440 hypothetical protein [ Babesia bigemina ]	-2.65501	8.53114	0.00679519
XM_012912325.1	BBBOND_0207480 hypothetical protein [ Babesia bigemina ]	-2.77244	8.83763	0.0121975
XM_012912363.1	BBBOND_0207850 hypothetical protein [ Babesia bigemina ]	-2.82049	8.15236	0.00376092
XM_012912387.1	BBBOND_0208090 hypothetical protein [ Babesia bigemina ]	-8.98981	8.13433	6.20283e-05
XM_012912423.1	BBBOND_0208450 MICROSOMAL SIGNAL PEPTIDASE 12 KDA SUBUNIT domain containing protein,putative [ Babesia bigemina ]	-9.67207	8.72122	4.03669e-07
XM_012912429.1	BBBOND_0208510 ribosomal protein L9, putative [ Babesia bigemina ]	-3.19105	10.8176	1.62433e-05
XM_012912433.1	BBBOND_0208550 hypothetical protein [ Babesia bigemina ]	-8.34344	7.59664	7.01134e-06
XM_012912434.1	BBBOND_0208560 hypothetical protein [ Babesia bigemina ]	-9.87143	8.89577	1.20075e-05
XM_012912442.1	BBBOND_0208640 hypothetical protein [ Babesia bigemina ]	-7.2743	6.74259	0.00384158
XM_012912450.1	BBBOND_0208720 Acidic leucine-rich nuclear phosphoprotein 32-related protein [ Babesia bigemina	-3.11438	9.10039	0.000686123
XM_012912453.1	BBBOND_0208750 hypothetical protein [ Babesia bigemina ]	-9.69639	8.74241	1.24636e-07
XM_012912454.1	BBBOND_0208760 hypothetical protein [ Babesia bigemina ]	-8.69834	7.89007	0.00017862
XM_012912506.1	BBBOND_0209270 hypothetical protein [ Babesia bigemina ]	-2.46095	10.413	0.00192857
XM_012912507.1	BBBOND_0209280 hypothetical protein [ Babesia bigemina ]	-7.41548	6.85286	0.00070092
XM_012912511.1	BBBOND_0209320 hypothetical protein [ Babesia bigemina ]	-7.06636	6.58223	0.00361863
XM_012912512.1	BBBOND_0209330 60S ribosomal protein L11, putative [ Babesia bigemina ]	-2.93372	11.2322	0.000183319
XM_012912513.1	BBBOND_0209340 40S ribosomal protein S18, putative [ Babesia bigemina ]	-3.21997	11.1416	0.000264952
XM_012912519.1	BBBOND_0209400 spherical body protein 4 SBP4, putative [ Babesia bigemina ]	-2.27898	11.1207	0.0230361
XM_012912520.1	BBBOND_0209410 hypothetical protein [ Babesia bigemina ]	-10.6929	9.63386	6.33387e-08
XM_012912521.1	BBBOND_0209420 hypothetical protein [ Babesia bigemina ]	-9.85642	8.88258	5.33454e-06
XM_012912522.1	BBBOND_0209430 ribosomal protein L13, putative [ Babesia bigemina ]	-3.24819	10.1527	0.000356016
XM_012912552.1	BBBOND_0209730 centrin 3, putative [ Babesia bigemina ]	-3.07968	9.67582	0.000321038
XM_012912558.1	BBBOND_0209790 dynein light chain 1, putative [ Babesia bigemina ]	-3.16312	9.16224	0.0357678
XM_012912571.1	BBBOND_0209920 hypothetical protein [ Babesia bigemina ]	-7.33021	6.78664	0.00192551
XM_012912586.1	BBBOND_0210070 hypothetical protein [ Babesia bigemina ]	-2.69637	11.8086	0.000467623
XM_012912595.1	BBBOND_0210160 hypothetical protein [ Babesia bigemina ]	-2.29184	8.75822	0.0177532
XM_012912603.1	BBBOND_0210240 histamine-releasing factor, putative [ Babesia bigemina ]	-3.37148	11.4912	2.39195e-05
XM_012912605.1	BBBOND_0210260 hypothetical protein [ Babesia bigemina ]	-4.06636	7.50971	0.00044014
XM_012912622.1	BBBOND_0210430 26S protease regulatory subunit 6A, putative [ Babesia bigemina ]	-2.9984	8.58185	0.000956415
XM_012912624.1	BOND_0210450 hypothetical protein [ Babesia bigemina ]	-1.71215	9.76136	0.0260969
XM_012912628.1	BBBOND_0210490 hypothetical protein [ Babesia bigemina ]	-2.3517	8.47693	0.0100888
XM_012912631.1	BBBOND_0210520 phosphoriboprotein P0, putative [ Babesia bigemina ]	-4.41866	10.033	6.70117e-07
XM_012912637.1	BBBOND_0210580 tetratricopeptide repeat (TPR)-/ U-box domain-containing protein, putative [ Babesia bigemina ]	-2.68766	8.32968	0.0147618
XM_012912638.1	BBBOND_0210590 glycerol-3-phosphate dehydrogenase, putative [ Babesia bigemina ]	-2.54227	9.44113	0.00102229
XM_012912660.1	BBBOND_0210780 hypothetical protein [ Babesia bigemina ]	-3.75896	9.85266	0.000487726
XM_012912697.1	BBBOND_0211120 iron sulfur cluster assembly protein nifU-like, putative [ Babesia bigemina ]	-2.54228	8.94122	0.0227772
XM_012912700.1	BBBOND_0211150 hypothetical protein [ Babesia bigemina ]	-7.80348	7.15984	0.00244668
XM_012912701.1	BBBOND_0211160 hypothetical protein [ Babesia bigemina ]	-10.3496	9.32237	2.37097e-07
XM_012912732.1	BBBOND_0211160 hypothetical protein [ Babesia bigemina ]	-7.90982	7.24474	0.000299636
XM_012912733.1	BBBOND_0211460 hypothetical protein [ Babesia bigemina ]	-2.59104	10.1848	0.0017853
XM_012912763.1	BBBOND_0211730 hypothetical protein [ Babesia bigemina ]	-9.76717	8.80478	3.76346e-05
XM_012912771.1	BBBOND_0211810 ribosomal protein L37a, putative [ Babesia bigemina ]	-2.89674	12.4772	4.28143e-05
XM_012912772.1	BBBOND_0211820 protein transport protein SEC61 gamma subunit, putative [ Babesia bigemina ]	-3.37683	12.679	5.33454e-06
XM_012912780.1	BBBOND_0211900 hypothetical protein [ Babesia bigemina ]	-3.08952	10.5573	0.000676307
XM_012912782.1	BBBOND_0211920 hypothetical protein [ Babesia bigemina ]	-7.75935	7.12454	0.000446746
XM_012912813.1	BBBOND_0212230 hypothetical protein [ Babesia bigemina ]	-9.24716	8.35369	1.23282e-07
XM_012912817.1	BBBOND_0212270 hypothetical protein [ Babesia bigemina ]	-7.79226	7.15028	0.00117673
XM_012912838.1	BBBOND_0300110 hypothetical protein [ Babesia bigemina ]	-2.76395	8.38664	0.00209785
XM_012912841.1	BBBOND_0300140 hypothetical protein [ Babesia bigemina ]	-2.31556	10.2905	0.0257087
XM_012912889.1	BBBOND_0300620 Zn finger domain containing protein, putative [ Babesia bigemina ]	-8.43448	7.67129	5.18398e-05
XM_012912900.1	BBBOND_0300730 hypothetical protein [ Babesia bigemina ]	-2.50315	7.90799	0.00728321
XM_012912934.1	BBBOND_0301070 protein phosphatase 2C, putative [ Babesia bigemina ]	-2.15439	8.4996	0.0164258
XM_012912938.1	BBBOND_0301110 Ubiquitin related modifier 1, putative [ Babesia bigemina ]	-7.79836	7.15551	0.000443571
XM_012912945.1	BBBOND_0301180 hypothetical protein [ Babesia bigemina ]	-2.38935	8.68083	0.0282441
XM_012912948.1	BBBOND_0301210 ATP synthase subunit E containing protein, putative [ Babesia bigemina ]	-2.38935	8.68083	0.0282441
XM_012912949.1	BBBOND_0301220 hypothetical protein [ Babesia bigemina ]	-2.09417	8.98298	0.00596291
XM_012912951.1	BBBOND_0301240 multiprotein bridging factor type 1, putative [ Babesia bigemina ]	-1.82487	9.06485	0.0236941
XM_012912953.1	BBBOND_0301260 SUMO-1-ACTIVATING ENZYME E1A, putative [ Babesia bigemina ]	-2.29393	8.90683	0.00518516
XM_012912957.1	BBBOND_0301300 histone-like transcription factor domain containing protein, putative [ Babesia bigemina ]	-2.80133	8.84049	0.000722835
XM_012912964.1	BBBOND_0301360 40S ribosomal protein S5, putative [ Babesia bigemina ]	-2.0875	9.52613	0.0141693
XM_012912965.1	BBBOND_0301370 ADP-ribosylation factor 1 [ Babesia bigemina ]	-2.24131	8.73098	0.0167584
XM_012912979.1	BBBOND_0301510 hypothetical protein [ Babesia bigemina ]	-9.17629	8.2926	6.28743e-05
XM_012913001.1	BBBOND_0301730 hypothetical protein [ Babesia bigemina ]	-2.64085	8.52771	0.0186852
XM_012913019.1	BBBOND_0301910 ribosomal protein L15, putative [ Babesia bigemina ]	-2.14879	10.8344	0.0197013
XM_012913020.1	BBBOND_0301920 nonclathrin coat protein zeta2-cop-related protein, putative [ Babesia bigemina ]	-2.93638	8.23907	0.0188014
XM_012913027.1	BBBOND_0301990 hydrolase, NUDIX family protein, putative [ Babesia bigemina ]	-1.87594	8.57318	0.0181592
XM_012913047.1	BBBOND_0302190 hypothetical protein [ Babesia bigemina ]	-7.41708	6.85352	0.00618563
XM_012913055.1	BBBOND_0302270 hypothetical protein [ Babesia bigemina ]	-2.08583	10.8821	0.0147118
XM_012913064.1	BBBOND_0302360 40S ribosomal protein S12P, putative [ Babesia bigemina ]	-3.06378	11.3441	8.02724e-06
XM_012913065.1	BBBOND_0302370 60S ribosomal protein L7, putative [ Babesia bigemina ]	-2.96923	11.1123	7.49674e-06
XM_012913066.1	BBBOND_0302380 microtubule-associated protein RP/EB family member protein, putative [ Babesia bigemina ]	-2.68807	8.55583	0.0110586
XM_012913076.1	BBBOND_0302480 eukaryotic translation initiation factor 5, putative [ Babesia bigemina ]	-2.59197	9.39743	0.00718472
XM_012913077.1	BBBOND_0302490 40S ribosomal protein S12, putative [ Babesia bigemina ]	-2.59197	9.39743	0.00718472
XM_012913078.1	BBBOND_0302500 40S ribosomal protein S19, putative [ Babesia bigemina ]	-3.08619	11.3949	0.0320731
XM_012913079.1	BBBOND_0302510 GDP dissociation inhibitor rabGDI, putative [ Babesia bigemina ]	-2.5133	9.19412	0.00103202
XM_012913083.1	BBBOND_0302550 40S RIBOSOMAL PROTEIN S17, putative [ Babesia bigemina ]	-2.78744	9.15927	0.00105342
XM_012913090.1	BBBOND_0302620 hypothetical protein [ Babesia bigemina ]	-2.92792	10.3116	0.0227772
XM_012913095.1	BBBOND_0302670 40S RIBOSOMAL PROTEIN S17, putative [ Babesia bigemina ]	-2.50955	10.4223	0.013335
XM_012913108.1	BBBOND_0302800 40S ribosomal protein S3Ae, putative [ Babesia bigemina ]	-3.83383	12.3071	3.22292e-08
XM_012913119.1	BBBOND_0302910 acuolar ATP synthase subunit family protein, putative [ Babesia bigemina ]	-3.54075	10.8886	0.00821173
XM_012913121.1	BBBOND_0302930 60S ribosomal protein L23, putative [ Babesia bigemina ]	-1.97085	10.6879	0.00466516
XM_012913135.1	BBBOND_0303070 hypothetical protein [ Babesia bigemina ]	-2.66077	9.1789	0.0188492
XM_012913139.1	BBBOND_0303110 Rab7, putative [ Babesia bigemina ]	-2.92549	8.23626	0.00203443
XM_012913154.1	BBBOND_0303260 Alba-like protein C9orf23 homolog [ Babesia bigemina ]	-2.44348	9.47003	0.0046092
XM_012913169.1	BBBOND_0303410 hypothetical protein [ Babesia bigemina ]	-2.34389	9.71545	0.00121851
XM_012913173.1	BBBOND_0303450 60S ribosomal protein L35a, putative [ Babesia bigemina ]	-3.26168	12.3772	0.00128136
XM_012913174.1	BBBOND_0303460 hypothetical protein [ Babesia bigemina ]	-3.78348	8.594	0.000378978
XM_012913176.1	BBBOND_0303480 hypothetical protein [ Babesia bigemina ]	-7.94157	7.2704	0.000127358
XM_012913183.1	BBBOND_0303550 hypothetical protein [ Babesia bigemina ]	-7.17016	6.66232	0.00848578
XM_012913187.1	BBBOND_0303590 Mitochondrial glycoprotein, putative [ Babesia bigemina ]	-7.17016	6.66232	0.00848578
XM_012913190.1	BBBOND_0303620 hypothetical protein [ Babesia bigemina ]	-3.46325	7.8392	0.00215126
XM_012913206.1	BBBOND_0303780 40S ribosomal protein S30, putative [ Babesia bigemina ]	-2.70051	15.2004	0.000185752
XM_012913218.1	BBBOND_0303900 hypothetical protein [ Babesia bigemina ]	-8.42518	7.66373	1.14003e-05
XM_012913219.1	BBBOND_0303910 hypothetical protein [ Babesia bigemina ]	-7.49056	6.91202	0.00652017
XM_012913222.1	BBBOND_0303940 SOH1 family protein, putative [ Babesia bigemina ]	-7.40607	6.84564	0.00089287
XM_012913223.1	BBBOND_0303950 ubiquitin family protein, putative [ Babesia bigemina ]	-3.51731	11.8816	0.0170973
XM_012913237.1	BBBOND_0304090 hypothetical protein [ Babesia bigemina ]	-8.46047	7.69279	6.90838e-05
XM_012913246.1	BBBOND_0304180 hypothetical protein [ Babesia bigemina ]	-3.02801	9.20101	0.000812277
XM_012913279.1	BBBOND_0304500 hypothetical protein [ Babesia bigemina ]	-2.16823	11.0688	0.000985654
XM_012913281.1	BBBOND_0304520 60S ribosomal protein L32, putative [ Babesia bigemina ]	-8.03411	7.34522	0.000628929
XM_012913283.1	BBBOND_0304540 hypothetical protein [ Babesia bigemina ]	-8.03411	7.34522	0.000628929
XM_012913289.1	BBBOND_0304600 KE2 family protein, putative [ Babesia bigemina ]	-2.59586	9.35216	0.0267455
XM_012913291.1	BBBOND_0304620 hypothetical protein [ Babesia bigemina ]	-7.53672	6.94795	0.00278755
XM_012913301.1	BBBOND_0304720 structure specific recognition protein, putative [ Babesia bigemina ]	-3.01041	9.02706	0.00156937
XM_012913302.1	BBBOND_0304730 ribosomal protein L1, putative [ Babesia bigemina ]	-3.66348	12.355	6.98046e-07
XM_012913303.1	BBBOND_0304740 hypothetical protein [ Babesia bigemina ]	-2.30958	12.575	0.00622018
XM_012913316.1	BBBOND_0304870 translation initiation factor SUI1, putative [ Babesia bigemina ]	-2.97172	12.8168	4.96006e-05
XM_012913327.1	BBBOND_0304980 ribosomal protein S26e, putative [ Babesia bigemina ]	-1.94692	10.7379	0.0268608
XM_012913338.1	BBBOND_0305090 casein kinase I, putative [ Babesia bigemina ]	-2.35767	8.80871	0.00204799
XM_012913344.1	BBBOND_0305150 hypothetical protein [ Babesia bigemina ]	-9.73704	8.77798	1.22638e-07
XM_012913359.1	BBBOND_0305300 RNA recognition motif domain containing protein, putative [ Babesia bigemina ]	-3.73598	8.52229	0.00195201
XM_012913384.1	BBBOND_0305550 40S ribosomal protein S21e, putative [ Babesia bigemina ]	-3.484	10.9584	0.0141421
XM_012913407.1	BBBOND_0305790 hypothetical protein [ Babesia bigemina ]	-4.47987	10.909	9.60096e-07
XM_012913415.1	BBBOND_0305870 vacuolar ATP synthase catalytic subunit A, putative [ Babesia bigemina ]	-2.7204	8.94959	0.00376457
XM_012913417.1	BBBOND_0305890 cytochrome c family protein, putative [ Babesia bigemina ]	-4.55324	9.26132	0.000261738
XM_012913418.1	BBBOND_0305900 60S acidic ribosomal protein p1, putative [ Babesia bigemina ]	-1.96517	12.2716	0.0209441
XM_012913428.1	BBBOND_0306000 hypothetical protein [ Babesia bigemina ]	-2.69858	10.3944	0.000787481
XM_012913439.1	BBBOND_0306110 acetyltransferase, GNAT family protein, putative [ Babesia bigemina ]	-7.99238	7.31114	7.41097e-05
XM_012913450.1	BBBOND_0306220 hypothetical protein [ Babesia bigemina ]	-3.34182	8.60054	0.0115544
XM_012913451.1	BBBOND_0306230 hypothetical protein [ Babesia bigemina ]	-2.45561	9.94847	0.00679519
XM_012913458.1	BBBOND_0306300 hypothetical protein [ Babesia bigemina ]	-2.35261	8.04429	0.0309299
XM_012913467.1	BBBOND_0306390 hypothetical protein [ Babesia bigemina ]	-3.08603	12.2669	9.66907e-07
XM_012913473.1	BBBOND_0306450 hypothetical protein [ Babesia bigemina ]	-7.22073	6.70159	0.00113655
XM_012913478.1	BBBOND_0306500 ribosomal protein S4e, putative [ Babesia bigemina ]	-4.05079	10.3917	7.71854e-07
XM_012913481.1	BBBOND_0306530 core histone H2A/H2B/H3/H4 family protein, putative [ Babesia bigemina ]	-5.6709	13.5008	0.000117146
XM_012913496.1	BBBOND_0306680 hypothetical protein [ Babesia bigemina ]	-3.48592	7.84785	0.00190952
XM_012913498.1	BBBOND_0306700 enolase (2-phosphoglycerate dehydratase), putative [ Babesia bigemina ]	-3.90987	9.05128	4.96006e-05
XM_012913506.1	BBBOND_0306780 phosphoglycerate mutase 1 family protein, putative [ Babesia bigemina ]	-2.84223	9.86836	0.000616015
XM_012913513.1	BBBOND_0306850 heat shock protein 70 precursor, putative [ Babesia bigemina ]	-2.72304	8.35271	0.00221959
XM_012913517.1	BBBOND_0306890 hypothetical protein [ Babesia bigemina ]	-4.59354	7.93723	3.6143e-05
XM_012913529.1	BBBOND_0307010 proteasome A-type and B-type family protein, putative [ Babesia bigemina ]	-1.98107	8.65526	0.0229265
XM_012913530.1	BBBOND_0307020 N-ACETYLGLUCOSAMINYL-PH OSPHATIDYLINOSITOL DE-N-ACETYLASE, putative [ Babesia bigemina ]	-7.15918	6.65342	0.00145129
XM_012913555.1	BBBOND_0307270 hypothetical protein [ Babesia bigemina ]	-9.21027	8.32193	6.44904e-06
XM_012913558.1	BBBOND_0307300 CAF1 family ribonuclease containing protein, putative [ Babesia bigemina ]	-3.46281	9.72401	7.49674e-06
XM_012913564.1	BBBOND_0307360 hypothetical protein [ Babesia bigemina ]	-3.32369	7.71721	0.00103202
XM_012913579.1	BBBOND_0307510 ribosomal protein L7Ae containing protein, putative [ Babesia bigemina ]	-1.83849	11.7177	0.0452645
XM_012913594.1	BBBOND_0307660 hypothetical protein [ Babesia bigemina ]	-7.81508	7.16787	0.00264207
XM_012913595.1	BBBOND_0307670 hypothetical protein [ Babesia bigemina ]	-10.8985	9.82292	6.28743e-05
XM_012913605.1	BBBOND_0307770 ribosomal protein L14p/L23e , putative [ Babesia bigemina ]	-2.16414	11.2274	0.0183003
XM_012913610.1	BBBOND_0307820 hypothetical protein [ Babesia bigemina ]	-1.92065	8.59757	0.0239647
XM_012913640.1	BBBOND_0308120 hypothetical protein [ Babesia bigemina ]	-2.40894	8.3257	0.0272252
XM_012913657.1	BBBOND_0308290 hypothetical protein [ Babesia bigemina ]	-1.98262	9.11275	0.0282771
XM_012913678.1	BBBOND_0308500 DNA / pantothenate metabolism flavoprotein, putative [ Babesia bigemina ]	-10.6899	9.63112	1.36392e-09
XM_012913682.1	BBBOND_0308535 hypothetical protein [ Babesia bigemina ]	-2.55925	9.11828	0.00411113
XM_012913684.1	BBBOND_0308550 hypothetical protein [ Babesia bigemina ]	-2.85916	9.90214	0.000109347
XM_012913685.1	BBBOND_0308560 60S acidic ribosomal protein P2 (L12EI), putative [ Babesia bigemina ]	-2.51848	13.8327	0.000130044
XM_012913697.1	BBBOND_0308680 protein kinase domain containing protein, putative [ Babesia bigemina ]	-1.98021	8.51957	0.0147118
XM_012913725.1	BBBOND_0308960 Protein ASC1-like protein [ Babesia bigemina ]	-2.77189	8.39706	0.0147118
XM_012913726.1	BBBOND_0308970 cytochrome c, putative [ Babesia bigemina ]	-1.84499	11.4392	0.032839
XM_012913748.1	BBBOND_0309190 hypothetical protein [ Babesia bigemina ]	-12.7714	11.6014	5.41788e-17
XM_012913767.1	BBBOND_0309380 hypothetical protein [ Babesia bigemina ]	-8.57661	7.78918	0.00239427
XM_012913774.1	BBBOND_0309450 hypothetical protein [ Babesia bigemina ]	-2.4194	8.542	0.00258026
XM_012913786.1	BBBOND_0309570 vacuolar ATP synthase subunit F, putative [ Babesia bigemina ]	-5.67415	12.719	9.18939e-11
XM_012913787.1	BBBOND_0309580 DHHC zinc finger domain containing protein, putative [ Babesia bigemina ]	-2.11976	9.11026	0.00361863
XM_012913794.1	BBBOND_0309650 hypothetical protein [ Babesia bigemina ]	-7.35037	6.80198	0.00275439
XM_012913842.1	BBBOND_0310130 hypothetical protein [ Babesia bigemina ]	-8.15557	7.44338	0.000163452
XM_012913848.1	BBBOND_0310190 hypothetical protein [ Babesia bigemina ]	-3.92995	11.0696	5.82213e-07
XM_012913849.1	BBBOND_0310130 hypothetical protein [ Babesia bigemina ]	-3.06586	10.9341	6.71236e-06
XM_012913855.1	BBBOND_0310260 hypothetical protein [ Babesia bigemina ]	-10.8541	9.78177	9.57725e-11
XM_012913859.1	BBBOND_0310300 RHOMBOID-RELATED, putative [ Babesia bigemina ]	-3.31048	8.54658	0.00127536
XM_012913860.1	BBBOND_0310310 60S ribosomal protein L18ae, putative [ Babesia bigemina ]	-2.28792	10.1292	0.00867064
XM_012913861.1	BBBOND_0310300 RHOMBOID-RELATED, putative [ Babesia bigemina ]	-3.69009	9.37936	0.000203213
XM_012913864.1	BBBOND_0310350 RNA recognition motif domain containing protein, putative [ Babesia bigemina ]	-2.35319	9.05956	0.0099177
XM_012913867.1	BBBOND_0310380 PITH domain-containing protein C [ Babesia bigemina ]	-7.31927	6.77806	0.0108097
XM_012913869.1	BBBOND_0310400 hypothetical protein [ Babesia bigemina ]	-9.30873	8.40637	4.70784e-07
XM_012913874.1	BBBOND_0310450 hypothetical protein [ Babesia bigemina ]	-7.53282	6.94493	0.000579272
XM_012913875.1	BBBOND_0310460 Cytoplasmic tRNA 2-thiolation protein 1 [ Babesia bigemina ]	-3.0983	8.02338	0.00567335
XM_012913876.1	BBBOND_0310470 hypothetical protein [ Babesia bigemina ]	-3.50385	7.84749	0.00975309
XM_012913877.1	BBBOND_0310480 hypothetical protein [ Babesia bigemina ]	-10.6758	9.61848	2.99939e-06
XM_012913885.1	BBBOND_0310560 Ras family protein, putative [ Babesia bigemina ]	-2.22388	9.07813	0.00450253
XM_012913891.1	BBBOND_0310620 hypothetical protein [ Babesia bigemina ]	-2.79416	9.85446	0.000509502
XM_012913903.1	BBBOND_0310740 60S ribosomal protein L37e, putative [ Babesia bigemina ]	-1.94579	11.0527	0.014743
XM_012913911.1	BBBOND_0310820 hsp90 protein, putative [ Babesia bigemina ]	-3.04602	9.36595	0.00120574
XM_012913924.1	BBBOND_0310740 60S ribosomal protein L37e, putative [ Babesia bigemina ]	-2.55799	8.45238	0.00262675
XM_012913962.1	BBBOND_0311330 ribosomal protein S14p/S29e, putative [ Babesia bigemina ]	-10.4534	9.41603	2.21545e-10
XM_012913966.1	BBBOND_0311370 hypothetical protein [ Babesia bigemina ]	-2.54275	8.61771	0.022371
XM_012913981.1	BBBOND_0311520 hypothetical protein [ Babesia bigemina ]	-8.1871	7.46886	8.86033e-05
XM_012913989.1	BBBOND_0311600 40S ribosomal protein S27, putative [ Babesia bigemina ]	-2.37631	12.8388	0.00522693
XM_012914014.1	BBBOND_0311850 40S ribosomal protein S2, putative [ Babesia bigemina ]	-2.58197	9.73198	0.0047286
XM_012914071.1	BBBOND_0312420 hypothetical protein [ Babesia bigemina ]	-3.68312	9.38445	5.03557e-05
XM_012914072.1	BBBOND_0312430 hypothetical protein [ Babesia bigemina ]	-3.12625	8.04981	0.00834642
XM_012914105.1	BBBOND_0312760 hypothetical protein [ Babesia bigemina ]	-9.04384	8.18051	3.03677e-07
XM_012914115.1	BBBOND_0312860 ATP synthase subunit C domain containing protein, putative [ Babesia bigemina ]	-2.40581	10.1256	0.0114047
XM_012914122.1	BBBOND_0312930 hypothetical protein [ Babesia bigemina ]	-10.6553	9.59946	4.08737e-07
XM_012914133.1	BBBOND_0313040 ribosomal protein S7e family protein, putative [ Babesia bigemina ]	-3.27592	12.5508	4.70784e-07
XM_012914137.1	BBBOND_0313080 hypothetical protein [ Babesia bigemina ]	-7.35349	6.80385	0.00732102
XM_012914167.1	BBBOND_0313370 hypothetical protein [ Babesia bigemina ]	-9.12142	8.24652	9.04603e-06
XM_012914176.1	BBBOND_0313460 hypothetical protein [ Babesia bigemina ]	-2.38534	10.6105	0.0144088
XM_012914180.1	BBBOND_0313500 ribosomal protein L7A, putative [ Babesia bigemina ]	-3.21011	10.5781	0.0101683
XM_012914183.1	BBBOND_0313530 hypothetical protein [ Babesia bigemina ]	-2.66878	8.90311	0.000948898
XM_012914184.1	BBBOND_0313540 hypothetical protein [ Babesia bigemina ]	-3.47821	8.71485	0.0124152
XM_012914194.1	BBBOND_0313640 armadillo/beta-catenin-like repeat domain containing protein, putative [ Babesia bigemina ]	-2.4791	7.88929	0.0090494
XM_012914195.1	BBBOND_0313650 hypothetical protein [ Babesia bigemina ]	-2.48387	13.0906	0.000831387
XM_012914197.1	BBBOND_0313670 30S ribosomal protein S17 [ Babesia bigemina ]	-1.74992	9.40929	0.0260663
XM_012914202.1	BBBOND_0313720 ubiquinol cytochrome c oxidoreductase, putative [ Babesia bigemina ]	-2.45863	8.37388	0.0036807
XM_012914267.1	BBBOND_0400270 hypothetical protein [ Babesia bigemina ]	-8.05868	7.36464	0.00143345
XM_012914275.1	BBBOND_0400350 hypothetical protein [ Babesia bigemina ]	-8.57649	7.78876	2.94975e-06
XM_012914276.1	BBBOND_0400360 cysteine protease 2, putative [ Babesia bigemina	-3.74286	8.05241	0.003539
XM_012914294.1	BBBOND_0400540 GTPase activator protein, putative [ Babesia bigemina ]	-3.46955	9.19519	1.27401e-05
XM_012914296.1	BBBOND_0400560 S1/P1 nuclease, putative [ Babesia bigemina ]	-2.57722	8.47597	0.00478555
XM_012914297.1	BBBOND_0400570 hypothetical protein [ Babesia bigemina ]	-2.62355	9.12706	0.0280002
XM_012914338.1	BBBOND_0400980 hypothetical protein [ Babesia bigemina ]	-3.28825	10.7321	3.47644e-06
XM_012914366.1	BBBOND_0401260 hypothetical protein [ Babesia bigemina ]	-2.27358	8.0005	0.00916162
XM_012914374.1	BBBOND_0401340 histone H2B.1, putative [ Babesia bigemina ]	-2.71028	12.1864	0.00022519
XM_012914375.1	BBBOND_0401350 hypothetical protein [ Babesia bigemina ]	-3.39127	9.65358	0.000363493
XM_012914387.1	BBBOND_0401470 single stranded G-strand telomeric DNA-binding protein, putative [ Babesia bigemina ]	-2.25704	10.2202	0.0268077
XM_012914407.1	BBBOND_0401670 RNA binding motif containing protein, putative [ Babesia bigemina ]	-1.93835	8.3376	0.0268608
XM_012914423.1	BBBOND_0401820 hypothetical protein [ Babesia bigemina ]	-8.58916	7.79923	3.47644e-06
XM_012914432.1	BBBOND_0401920 calmodulin, putative [ Babesia bigemina ]	-2.3677	11.0464	0.0135172
XM_012914435.1	BBBOND_0401950 ribosomal protein L17, putative [ Babesia bigemina ]	-3.07711	10.7127	3.98334e-05
XM_012914444.1	BBBOND_0402035 hypothetical protein [ Babesia bigemina ]	-3.18182	8.74198	0.0223368
XM_012914448.1	BBBOND_0402070 spherical body protein 3, putative [ Babesia bigemina ]	-2.51058	8.9248	0.00679519
XM_012914453.1	BBBOND_0402110 ATP-dependent Clp protease adaptor protein ClpS domain containing protein, putative [ Babesia bigemina ]	-10.1218	9.11813	1.22743e-08
XM_012914473.1	BBBOND_0402300 hypothetical protein [ Babesia bigemina ]	-7.78638	7.14591	0.000518875
XM_012914483.1	BBBOND_0402390 hypothetical protein [ Babesia bigemina ]	-2.9904	9.15073	0.0134118
XM_012914494.1	BBBOND_0402500 hypothetical protein [ Babesia bigemina ]	-9.55517	8.61928	7.5074e-08
XM_012914500.1	BBBOND_0402560 hypothetical protein [ Babesia bigemina ]	-8.28068	7.54472	0.000295756
XM_012914511.1	BBBOND_0402670 hypothetical protein [ Babesia bigemina ]	-3.56034	9.91929	0.00202487
XM_012914524.1	BBBOND_0402800 -Nuclear nucleic acid-binding protein C1D [ Babesia bigemina ]	-9.0541	8.1892	2.95668e-07
XM_012914539.1	BBBOND_0402950 fatty acyl-CoA synthetase 3, putative [ Babesia bigemina ]	-2.59226	7.97647	0.00478555
XM_012914542.1	BBBOND_0402980 hypothetical protein [ Babesia bigemina ]	-8.9179	8.07386	4.14909e-05
XM_012914554.1	BBBOND_0403100 hypothetical protein [ Babesia bigemina ]	-2.82357	10.6332	0.000378978
XM_012914558.1	BBBOND_0403140 hypothetical protein [ Babesia bigemina ]	-8.47837	7.70755	4.16131e-05
XM_012914560.1	BBBOND_0403160 peptidyl-prolyl cis-trans isomerase, putative [ Babesia bigemina ]	-2.98896	8.99808	0.00565111
XM_012914561.1	BBBOND_0403170 hypothetical protein [ Babesia bigemina ]	-2.6277	8.49901	0.00965163
XM_012914605.1	BBBOND_0403610 surface protein D, putative [ Babesia bigemina ]	-1.83315	8.77321	0.0225793
XM_012914609.1	BBBOND_0403650 hypothetical protein [ Babesia bigemina ]	-4.65938	10.946	6.99126e-10
XM_012914630.1	BBBOND_0403860 40S ribosomal protein S8, putative [ Babesia bigemina ]	-3.50357	12.5444	5.65282e-07
XM_012914632.1	BBBOND_0403880 hypothetical protein [ Babesia bigemina ]	-2.69257	9.19751	0.0221583
XM_012914636.1	BBBOND_0403920 hypothetical protein [ Babesia bigemina ]	-4.05181	10.0869	1.95736e-05
XM_012914640.1	BBBOND_0403960 hypothetical protein [ Babesia bigemina ]	-8.49438	7.7208	0.0017429
XM_012914641.1	BBBOND_0403970 3' exoribonuclease family, domain 1 containing protein, putative [ Babesia bigemina ]	-2.33137	8.03934	0.0123837
XM_012914651.1	BBBOND_0404070 HIT domain containing protein, putative [ Babesia bigemina ]	-2.39831	8.31733	0.0258548
XM_012914652.1	BBBOND_0404080 hypothetical protein [ Babesia bigemina ]	-8.45434	7.68777	7.49674e-06
XM_012914657.1	BBOND_0404130 hypothetical protein [ Babesia bigemina ]	-8.45434	7.68777	7.49674e-06
XM_012914659.1	BBBOND_0404150 ribosomal protein L2 family protein, putative [ Babesia bigemina ]	-8.29302	7.55531	2.84648e-05
XM_012914686.1	BBBOND_0404420 hypothetical protein [ Babesia bigemina ]	-3.41254	10.2475	0.00212251
XM_012914687.1	BBBOND_0404430 hypothetical protein [ Babesia bigemina ]	-2.86497	8.18415	0.00567335
XM_012914688.1	BBBOND_0404440 hypothetical protein [ Babesia bigemina ]	-2.17946	8.5262	0.00728321
XM_012914701.1	BBBOND_0404560 40S ribosomal protein S28, putative [ Babesia bigemina ]	-2.01314	14.0489	0.00467676
XM_012914723.1	BBBOND_0404560 40S ribosomal protein S28, putative [ Babesia bigemina ]	-7.9413	7.26996	8.86033e-05
XM_012914729.1	BBBOND_0404820 ubiquitin-conjugating enzyme E2, putative [ Babesia bigemina ]	-9.60746	8.66482	2.95668e-07
XM_012914742.1	BBBOND_0404950 hypothetical protein [ Babesia bigemina ]	-1.87161	9.27048	0.0135172
XM_012914757.1	BBBOND_0405100 DEAD/DEAH box helicase, putative [ Babesia bigemina ]	-2.25976	8.58412	0.00478555
XM_012914761.1	BBBOND_0405140 hypothetical protein [ Babesia bigemina ]	-7.36113	6.80953	0.00736045
XM_012914770.1	BBBOND_0405220 hypothetical protein [ Babesia bigemina ]	-3.10401	8.89056	0.00212792
XM_012914772.1	BBBOND_0405240 hypothetical protein [ Babesia bigemina ]	-1.86845	9.88907	0.0272252
XM_012914783.1	BBBOND_0405350 ribosomal protein L34, putative [ Babesia bigemina ]	-3.74491	11.2335	8.82063e-06
XM_012914790.1	BBBOND_0405420 hypothetical protein [ Babesia bigemina ]	-2.63112	9.95361	0.00425156
XM_012914794.1	BBBOND_0405460 -Lysophospholipid acyltransferase LPCAT4 [ Babesia bigemina ]	-4.13513	8.38973	0.000198498
XM_012914803.1	BBBOND_0405560 hypothetical protein [ Babesia bigemina	-7.73924	7.10796	0.000949347
XM_012914827.1	BBBOND_0405560 hypothetical protein [ Babesia bigemina ]	-3.18158	9.45645	0.00996729
XM_012914846.1	BBBOND_0405980 cytochrome b5-like Heme/Steroid binding domain containing protein, putative [ Babesia bigemina ]	-4.12019	9.55438	0.00289856
XM_012914848.1	BBBOND_0406000 acid phosphatase, putative [ Babesia bigemina ]	-2.52698	7.93634	0.0167584
XM_012914851.1	BBBOND_0406030 -COPII coat assembly protein sec16 [ Babesia bigemina ]	-2.53641	9.2225	0.000512604
XM_012914856.1	BBBOND_0406080 hypothetical protein [ Babesia bigemina ]	-9.89077	8.91316	2.07637e-08
XM_012915197.1	BBBOND_0003630 hypothetical protein [ Babesia bigemina ]	-7.62604	7.01852	0.00100631
XM_012915270.1	BBBOND_0004380 hypothetical protein [ Babesia bigemina ]	-7.73995	7.10906	0.000918728
XM_012915285.1	BBBOND_0004530 hypothetical protein [ Babesia bigemina ]	-7.94597	7.27386	0.000304019
XM_012915328.1	BBBOND_0004980 hypothetical protein [ Babesia bigemina ]	-7.37826	6.82376	0.00113655
XM_012915448.1	BBBOND_0006220 hypothetical protein [ Babesia bigemina ]	-8.6424	7.84354	2.10499e-05
XM_012915461.1	BBBOND_0006360 hypothetical protein [ Babesia bigemina ]	-7.84028	7.18925	0.00187845
XM_012915462.1	BBBOND_0006370 hypothetical protein [ Babesia bigemina ]	-7.90911	7.24521	0.0161575
XM_012910432.1	BBBOND_0100290 hypothetical protein [ Babesia bigemina ]	3.16852	5.22564	0.0268608
XM_012910465.1	BBBOND_0100620 RNA recognition motif containing protein, putative [ Babesia bigemina ]	2.83564	6.67617	0.0022137
XM_012910494.1	BBBOND_0100910 hypothetical protein [ Babesia bigemina	2.72062	5.86666	0.0209441
XM_012910525.1	BBBOND_0101220 1-deoxy-D-xylulose 5-phosphate reductoisomerase family protein, putative [ Babesia bigemina ]	2.83499	5.31508	0.0268608
XM_012910569.1	BBBOND_0101660 hypothetical protein [ Babesia bigemina ]	2.32565	5.99694	0.0250837
XM_012910598.1	BBBOND_0101950 hypothetical protein [ Babesia bigemina ]	1.74126	7.7857	0.0197432
XM_012910606.1	BBBOND_0102030 hypothetical protein [ Babesia bigemina ]	2.56427	5.40274	0.0483091
XM_012910667.1	BBBOND_0102630 hypothetical protein [ Babesia bigemina	2.73198	5.14903	0.043519
XM_012910690.1	BBBOND_0102820 hypothetical protein [ Babesia bigemina ]	3.62181	4.93576	0.0179094
XM_012910987.1	BBBOND_0105640 hypothetical protein [ Babesia bigemina ]	2.91657	5.81061	0.0145428
XM_012911074.1	BBBOND_0106510 hypothetical protein [ Babesia bigemina ]	2.90837	5.09682	0.043519
XM_012911383.1	BBBOND_0109490 hypothetical protein [ Babesia bigemina ]	4.38686	8.99046	0.0125657
XM_012911483.1	BBBOND_0110490 peptidyl-prolyl cis-trans isomerase, putative [ Babesia bigemina ]	2.35422	6.81762	0.00522198
XM_012911790.1	BBBOND_0202150 hypothetical protein [ Babesia bigemina ]	2.69329	5.35689	0.0483091
XM_012911850.1	BBBOND_0202750 hypothetical protein [ Babesia bigemina ]	2.2234	5.87204	0.0391882
XM_012911970.1	BBBOND_0203960 hypothetical protein [ Babesia bigemina ]	2.04011	6.51872	0.0372949
XM_012912215.1	BBBOND_0206410 nuclear movement domain containing protein, putative [ Babesia bigemina ]	3.27517	6.46505	0.000321038
XM_012912345.1	BBBOND_0207680 riboflavin kinase / FAD synthetase domain containing protein, putative [ Babesia bigemina ]	2.99214	5.27256	0.0268608
XM_012912601.1	BBBOND_0210220 hypothetical protein [ Babesia bigemina ]	2.78462	5.51064	0.0206238
XM_012912903.1	BBBOND_0300760 actin, putative [ Babesia bigemina ]	4.38755	14.4605	1.4358e-11
XM_012913282.1	BBBOND_0304530 TBC1 DOMAIN FAMILY MEMBER GTPASE-ACTIVATING PROTEIN, putative [ Babesia bigemina ]	2.91364	5.47495	0.0206238
XM_012913305.1	BBBOND_0304760 WD40 repeat-like superfamily protein, putative [ Babesia bigemina ]	2.68255	6.15978	0.00951665
XM_012913313.1	BBBOND_0304840 protein kinase domain containing protein, putative [ Babesia bigemina ]	2.73107	5.14495	0.046517
XM_012913465.1	BBBOND_0306370 hypothetical protein [ Babesia bigemina ]	2.97571	5.62782	0.0131839
XM_012913817.1	BBBOND_0309880 tubulin beta chain, putative [ Babesia bigemina ]	4.92683	12.3798	2.86267e-13
XM_012913840.1	BBBOND_0310110 hypothetical protein [ Babesia bigemina ]	3.16853	5.22723	0.0268608
XM_012914111.1	BBBOND_0312820 hypothetical protein [ Babesia bigemina ]	3.38886	5.35648	0.0103216
XM_012914156.1	BBBOND_0313260 hypothetical protein [ Babesia bigemina ]	1.98302	6.53196	0.0384505
XM_012914399.1	BBBOND_0401590 hypothetical protein [ Babesia bigemina ]	1.94114	7.16206	0.0321623
XM_012914409.1	BBBOND_0401690 hypothetical protein [ Babesia bigemina ]	2.64391	5.55019	0.043519
XM_012914417.1	BBBOND_0401760 lipoate-protein ligase A, putative [ Babesia bigemina ]	2.64614	5.72738	0.0221834
XM_012914699.1	BBBOND_0404540 MORN repeat domain containing protein, putative [ Babesia bigemina ]	2.47613	6.35097	0.00580236
XM_012914706.1	BBBOND_0404610 DEAD/DEAH box helicase, putative [ Babesia bigemina ]	2.99214	5.27271	0.0268608
XM_012914724.1	BBBOND_0404780 RuvB-like 2 DNA helicase, putative [ Babesia bigemina ]	2.52947	5.91319	0.048921
XM_012915027.1	BBBOND_0001870 hypothetical protein [ Babesia bigemina ]	5.54301	15.1468	1.57699e-14
XM_012915035.1	BBBOND_0001950 hypothetical protein, conserved [ Babesia bigemina ]	5.74981	12.8321	5.41788e-17
XM_012915482.1	BBBOND_0006570 hypothetical protein [ Babesia bigemina ]	5.48016	14.9088	8.44359e-15
