# Supplementary material for: Comparative Transcriptome Analysis of Babesia bigemina Attenuated Vaccine and Virulent Strains of Mexican Origin
Source: Vaccines (Basel). 2024 Mar 15;12(3):309. doi: 10.3390/vaccines12030309 (PMC10975891; doi:10.3390/vaccines12030309)
Supplement: Supplementary file 1 [file vaccines-12-00309-s001.zip › Supplementary_TableS2.xlsx]

## Sheet: Hoja1
Supplementary Table 2. B. bigemina virulent strain Up-regulated genes
Gene ID (NCBI)	Protein ID	Heat map (Position)	Orthologous gene	% Identity	BLASTP
XM_012910843	XP_012766297 hypothetical protein, conserved [Babesia bigemina]	3	GIX63293.1	0.5039	G2 protein, putative [Babesia caballi]
XM_012911345	XP_012766799 hypothetical protein, conserved [Babesia bigemina]	5	GIX65143.1	0.3241	HAMP domain-containing protein [Babesia caballi]
XM_012914636	XP_012770090 hypothetical protein, conserved [Babesia bigemina]	14	XP_028868259.1	0.8954	CTD-like phosphatase, putative [Babesia ovata]
XM_012913684	XP_012769138 hypothetical protein, conserved [Babesia bigemina]	22	XP_028865261.1	0.9328	Proteasome maturation factor ump1 [Babesia ovata]
XM_012911225	XP_012766679 hypothetical protein, conserved [Babesia bigemina]	26	XP_028865084.1	0.5714	Uncharacterized protein BOVATA_003340 [Babesia ovata]
XM_012911215	XP_012766669 hypothetical protein, conserved [Babesia bigemina]	27	XP_028865369.1	0.2903	Leucine-rich repeats and immunoglobulin-like domains 1-like protein [Babesia ovata]
XM_012914494	XP_012769948 hypothetical protein, conserved [Babesia bigemina]	30	XP_028871073.1	0.6833	Serine--tRNA ligase [Babesia sp. Xinjiang]
XM_012910739	XP_012766193 hypothetical protein, conserved [Babesia bigemina]	33	GFE54975.1	0.7797	Zinc finger CDGSH-type domain-containing protein [Babesia ovis]
XM_012913748	XP_012769202 hypothetical protein, conserved [Babesia bigemina]	37	GIX65143.1	0.3241	HAMP domain-containing protein [Babesia caballi]
XM_012913467	XP_012768921 hypothetical protein, conserved [Babesia bigemina]	38	XP_028865062.1	0.7163	Ku domain-containing protein [Babesia ovata]
XM_012911528	XP_012766982 hypothetical protein, conserved [Babesia bigemina]	39	XP_028865565.1	0.5804	Uncharacterized protein BOVATA_008150 [Babesia ovata]
XM_012914856	XP_012770310 hypothetical protein, conserved [Babesia bigemina]	40	XP_051623888.1	0.5146	Putative integral membrane protein [Babesia bovis T2Bo]
XM_012912195	XP_012767649 hypothetical protein, conserved [Babesia bigemina]	41	XP_028867601.1	0.5073	Family transcriptional regulator, putative [Babesia ovata]
XM_012912172	XP_012767626 hypothetical protein, conserved [Babesia bigemina]	44	XP_028867621.1	0.31	Merozoite surface glycoprotein, putative [Babesia ovata]
XM_012910604	XP_012766058 hypothetical protein, conserved [Babesia bigemina]	52	XP_028867201.1	0.8125	Uncharacterized protein BOVATA_024510 [Babesia ovata]
XM_012911047	XP_012766501 hypothetical protein, conserved [Babesia bigemina]	53	XP_001610801.1	0.8537	Sec61beta family protein [Babesia bovis T2Bo]
XM_012910893	XP_012766347 hypothetical protein, conserved [Babesia bigemina]	64	XP_028866931.1	0.728	N-methyl-aspartate receptor [Babesia ovata]
XM_012913848	XP_012769302 hypothetical protein, conserved [Babesia bigemina]	66	XP_001611598.1	0.5216	CS domain family protein [Babesia bovis T2Bo]
XM_012912192	XP_012767646 hypothetical protein, conserved [Babesia bigemina]	71	XP_028867604.1	0.9048	Zinc finger 831 isoform X1 [Babesia ovata]
XM_012914609	XP_012770063 hypothetical protein, conserved [Babesia bigemina]	81	AAA27790.1	1	Bbg 1.1 antigen, partial [Babesia bigemina]
XM_012910905	XP_012766359 hypothetical protein, conserved [Babesia bigemina]	84	XP_028866896.1	0.8719	Transcription factor with AP2 domain-containing protein [Babesia ovata]
XM_012910908	XP_012766362 hypothetical protein, conserved [Babesia bigemina]	86	GIX63168.1	0.46	Serine/threonine-protein kinase At1g54610, putative [Babesia caballi]
XM_012912586	XP_012768040 hypothetical protein, conserved [Babesia bigemina]	87	GFE53696.1	0.7722	Transmembrane protein [Babesia ovis]
XM_012912453	XP_012767907 hypothetical protein, conserved [Babesia bigemina]	91	GFE53793.1	0.6615	Exosome complex exonuclease [Babesia ovis]
XM_012913407	XP_012768861 hypothetical protein, conserved [Babesia bigemina]	93	XP_028867114.1	0.5156	Probable serine threonine- kinase kinX, putative [Babesia ovata]
B. bigemina attenuated strain Up-regulated genes
XM_012915027	XP_012770481 hypothetical protein, conserved [Babesia bigemina]	96	XP_028869780.1	0.9526	Endonuclease-reverse transcriptase [Babesia ovata]
XM_012915482	XP_012770936 hypothetical protein, conserved [Babesia bigemina]	97	XP_028869780.1	0.9187	Endonuclease-reverse transcriptase [Babesia ovata]
XM_012915035	XP_012770489 hypothetical protein, conserved [Babesia bigemina]	100	XP_028869771.1	0.9851	Retrovirus-related Pol poly LINE-1, putative [Babesia ovata]
